# Supplementary material for: Acetate uptake alleviates propionate-mediated growth restriction in Yersinia enterocolitica
Source: Infect Immun. 2026 Apr 15;94(5):e00043-26. doi: 10.1128/iai.00043-26 (PMC13163199; doi:10.1128/iai.00043-26)
Supplement: Table S1 — Genetic variants identified by whole genome sequencing after selection in the presence of increasing concentrations of propionate. [file iai.00043-26-s0002.xlsx]

## Sheet: R0Wild-type
Table S1: Genetic variants identified by whole genome sequencing after selection in the presence of increasing concentrations of propionate
RA	CP009366	25465	(A)7→8	coding (55/273 nt)	CH47_4217 ←	hypothetical protein
RA	CP009366	51360	(T)6→7	coding (496/525 nt)	CH47_4247 →	eamA‑like transporter family protein
RA	NZ_CP009367	36696	G→A	L534L (CTA→TTA)	CH47_RS00570 ←	ATP‑binding protein
RA	NZ_CP009367	36949	C→T	S449S (TCG→TCA)	CH47_RS00570 ←	ATP‑binding protein
RA	NZ_CP009367	57185	T→G	Q737P (CAG→CCG)	ysrS ←	two‑component system sensor histidine kinase YsrS
RA	NZ_CP009367	57187	C→T	E736E (GAG→GAA)	ysrS ←	two‑component system sensor histidine kinase YsrS
RA	NZ_CP009367	258415	A→G	intergenic (+424/‑57)	CH47_RS01635 → / → CH47_RS01640	YgdI/YgdR family lipoprotein/transcriptional regulator GcvA
RA	NZ_CP009367	386049	Δ2 bp	coding (414‑415/1005 nt)	CH47_RS02305 ←	IS110‑like element IS1328 family transposase
RA	NZ_CP009367	561705	+C	coding (3/859 nt)	CH47_RS03080 ←	IS3‑like element IS1400 family transposase
RA	NZ_CP009367	594553	A→G	H620R (CAT→CGT)	napA →	nitrate reductase catalytic subunit NapA
RA	NZ_CP009367	853866	G→T	S83I (AGC→ATC)	gyrA →	DNA topoisomerase (ATP‑hydrolyzing) subunit A
RA	NZ_CP009367	912100	A→G	S754P (TCA→CCA)	torA ←	trimethylamine‑N‑oxide reductase TorA
RA	NZ_CP009367	1375587	A→T	intergenic (‑191/+137)	CH47_RS06915 ← / ← kduD	pectate disaccharide‑lyase/2‑dehydro‑3‑deoxy‑D‑gluconate 5‑dehydrogenase KduD
RA	NZ_CP009367	1404807	G→A	pseudogene (479/802 nt)	CH47_RS07080 →	IS3 family transposase
RA	NZ_CP009367	2098197	C→T	R160R (AGG→AGA)	CH47_RS10160 ←	IS3 family transposase
RA	NZ_CP009367	2098446	T→C	Y77C (TAC→TGC)	CH47_RS10160 ←	IS3 family transposase
RA	NZ_CP009367	2613372	G→T	P64Q (CCA→CAA)	CH47_RS12570 ←	EpsG family protein
RA	NZ_CP009367	2809026	(G)5→4	intergenic (+7/‑51)	CH47_RS22735 → / → CH47_RS13385	IS3‑like element IS1664 family transposase/YfiM family lipoprotein
RA	NZ_CP009367	3302323	(T)5→6	pseudogene (491/2678 nt)	infB ←	translation initiation factor IF‑2
RA	NZ_CP009367	3451036	C→T	G36D (GGC→GAC)	CH47_RS23005 ←	hypothetical protein
RA	NZ_CP009367	3817435	+A	pseudogene (1317/1466 nt)	viaA →	ATPase RavA stimulator ViaA
RA	NZ_CP009367	3975617	C→T	intergenic (+480/‑203)	CH47_RS18485 → / → CH47_RS18490	filamentous hemagglutinin N‑terminal domain‑containing protein/ABC transporter substrate‑binding protein
JC	NZ_CP009367	3979500	(CGGCTTCTCT)1→2	coding (684/903 nt)	dppC →	dipeptide ABC transporter permease DppC
RA	NZ_CP009367	4100402	(T)5→4	coding (19/2406 nt)	malP ←	maltodextrin phosphorylase
RA	NZ_CP009367	4100518	A→G	intergenic (‑98/‑221)	malP ← / → malT	maltodextrin phosphorylase/HTH‑type transcriptional regulator MalT
RA	NZ_CP009367	4100955	T→C	C73R (TGT→CGT)	malT →	HTH‑type transcriptional regulator MalT
RA	NZ_CP009367	4113641	T→C	E769G (GAG→GGG)	mrcA ←	peptidoglycan glycosyltransferase/peptidoglycan DD‑transpeptidase MrcA
RA	NZ_CP009367	4144896	C→T	E13K (GAA→AAA)	crp ←	cAMP‑activated global transcriptional regulator CRP
RA	NZ_CP009367	4324893	(A)8→9	pseudogene (111/1919 nt)	csrD →	RNase E specificity factor CsrD
MC JC	NZ_CP009367	4489202	(32-bp)2→1	pseudogene (537‑568/860 nt)	cpdA →	3',5'‑cyclic‑AMP phosphodiesterase

## Sheet: R1
RA	CP009366	34483	G→A	P22S (CCG→TCG)	CH47_4228 ←	transposase IS200 like family protein		51360
RA	NZ_CP009367	36696	G→A	L534L (CTA→TTA)	CH47_RS00570 ←	ATP‑binding protein		36696
RA	NZ_CP009367	36949	C→T	S449S (TCG→TCA)	CH47_RS00570 ←	ATP‑binding protein		36949
RA	NZ_CP009367	57185	T→G	Q737P (CAG→CCG)	ysrS ←	two‑component system sensor histidine kinase YsrS		57185
RA	NZ_CP009367	57187	C→T	E736E (GAG→GAA)	ysrS ←	two‑component system sensor histidine kinase YsrS		57187
RA	NZ_CP009367	258415	A→G	intergenic (+424/‑57)	CH47_RS01635 → / → CH47_RS01640	YgdI/YgdR family lipoprotein/transcriptional regulator GcvA		258415
RA	NZ_CP009367	561705	+C	coding (3/859 nt)	CH47_RS03080 ←	IS3‑like element IS1400 family transposase		561705
RA	NZ_CP009367	594553	A→G	H620R (CAT→CGT)	napA →	nitrate reductase catalytic subunit NapA		594553
RA	NZ_CP009367	780635	A→T	L310Q (CTG→CAG)	ackA ←	acetate kinase
RA	NZ_CP009367	853866	G→T	S83I (AGC→ATC)	gyrA →	DNA topoisomerase (ATP‑hydrolyzing) subunit A		853866
RA	NZ_CP009367	912100	A→G	S754P (TCA→CCA)	torA ←	trimethylamine‑N‑oxide reductase TorA		912100
RA	NZ_CP009367	1375587	A→T	intergenic (‑191/+137)	CH47_RS06915 ← / ← kduD	pectate disaccharide‑lyase/2‑dehydro‑3‑deoxy‑D‑gluconate 5‑dehydrogenase KduD		1375587
RA	NZ_CP009367	1404807	G→A	pseudogene (479/802 nt)	CH47_RS07080 →	IS3 family transposase		1404807
RA	NZ_CP009367	2098197	C→T	R160R (AGG→AGA)	CH47_RS10160 ←	IS3 family transposase		2098197
RA	NZ_CP009367	2098446	T→C	Y77C (TAC→TGC)	CH47_RS10160 ←	IS3 family transposase		2098446
JC	NZ_CP009367	2290080	(TGCACC)5→6	coding (764/768 nt)	sanA →	outer membrane permeability protein SanA
RA	NZ_CP009367	2613372	G→T	P64Q (CCA→CAA)	CH47_RS12570 ←	EpsG family protein		2613372
RA	NZ_CP009367	2809026	(G)5→4	intergenic (+7/‑51)	CH47_RS22735 → / → CH47_RS13385	IS3‑like element IS1664 family transposase/YfiM family lipoprotein		2809026
RA	NZ_CP009367	3302323	(T)5→6	pseudogene (491/2678 nt)	infB ←	translation initiation factor IF‑2		3302323
RA	NZ_CP009367	3451036	C→T	G36D (GGC→GAC)	CH47_RS23005 ←	hypothetical protein		3451036
RA	NZ_CP009367	3817435	+A	pseudogene (1317/1466 nt)	viaA →	ATPase RavA stimulator ViaA		3817435
RA	NZ_CP009367	3975617	C→T	intergenic (+480/‑203)	CH47_RS18485 → / → CH47_RS18490	filamentous hemagglutinin N‑terminal domain‑containing protein/ABC transporter substrate‑binding protein		3975617
JC	NZ_CP009367	3979500	(CGGCTTCTCT)1→2	coding (684/903 nt)	dppC →	dipeptide ABC transporter permease DppC		3979500
RA	NZ_CP009367	4100402	(T)5→4	coding (19/2406 nt)	malP ←	maltodextrin phosphorylase		4100402
RA	NZ_CP009367	4100518	A→G	intergenic (‑98/‑221)	malP ← / → malT	maltodextrin phosphorylase/HTH‑type transcriptional regulator MalT		4100518
RA	NZ_CP009367	4100955	T→C	C73R (TGT→CGT)	malT →	HTH‑type transcriptional regulator MalT		4100955
RA	NZ_CP009367	4113641	T→C	E769G (GAG→GGG)	mrcA ←	peptidoglycan glycosyltransferase/peptidoglycan DD‑transpeptidase MrcA		4113641
RA	NZ_CP009367	4144896	C→T	E13K (GAA→AAA)	crp ←	cAMP‑activated global transcriptional regulator CRP		4144896
RA	NZ_CP009367	4324893	(A)8→9	pseudogene (111/1919 nt)	csrD →	RNase E specificity factor CsrD		4324893
MC JC	NZ_CP009367	4489202	(32-bp)2→1	pseudogene (537‑568/860 nt)	cpdA →	3',5'‑cyclic‑AMP phosphodiesterase		4489202

## Sheet: R5
RA	CP009366	25465	(A)7→8	coding (55/273 nt)	CH47_4217 ←	hypothetical protein		25465
RA	CP009366	51360	(T)6→7	coding (496/525 nt)	CH47_4247 →	eamA‑like transporter family protein		51360
RA	NZ_CP009367	36696	G→A	L534L (CTA→TTA)	CH47_RS00570 ←	ATP‑binding protein		36696
RA	NZ_CP009367	36949	C→T	S449S (TCG→TCA)	CH47_RS00570 ←	ATP‑binding protein		36949
RA	NZ_CP009367	57185	T→G	Q737P (CAG→CCG)	ysrS ←	two‑component system sensor histidine kinase YsrS		57185
RA	NZ_CP009367	57187	C→T	E736E (GAG→GAA)	ysrS ←	two‑component system sensor histidine kinase YsrS		57187
RA	NZ_CP009367	258415	A→G	intergenic (+424/‑57)	CH47_RS01635 → / → CH47_RS01640	YgdI/YgdR family lipoprotein/transcriptional regulator GcvA		258415
RA	NZ_CP009367	561705	+C	coding (3/859 nt)	CH47_RS03080 ←	IS3‑like element IS1400 family transposase		561705
RA	NZ_CP009367	594553	A→G	H620R (CAT→CGT)	napA →	nitrate reductase catalytic subunit NapA		594553
RA	NZ_CP009367	781389	C→T	A59T (GCT→ACT)	ackA ←	acetate kinase
RA	NZ_CP009367	853866	G→T	S83I (AGC→ATC)	gyrA →	DNA topoisomerase (ATP‑hydrolyzing) subunit A		853866
RA	NZ_CP009367	912100	A→G	S754P (TCA→CCA)	torA ←	trimethylamine‑N‑oxide reductase TorA		912100
RA	NZ_CP009367	1375587	A→T	intergenic (‑191/+137)	CH47_RS06915 ← / ← kduD	pectate disaccharide‑lyase/2‑dehydro‑3‑deoxy‑D‑gluconate 5‑dehydrogenase KduD		1375587
RA	NZ_CP009367	1404807	G→A	pseudogene (479/802 nt)	CH47_RS07080 →	IS3 family transposase		1404807
RA	NZ_CP009367	2098197	C→T	R160R (AGG→AGA)	CH47_RS10160 ←	IS3 family transposase		2098197
RA	NZ_CP009367	2098446	T→C	Y77C (TAC→TGC)	CH47_RS10160 ←	IS3 family transposase		2098446
RA	NZ_CP009367	2613372	G→T	P64Q (CCA→CAA)	CH47_RS12570 ←	EpsG family protein		2613372
RA	NZ_CP009367	2809026	(G)5→4	intergenic (+7/‑51)	CH47_RS22735 → / → CH47_RS13385	IS3‑like element IS1664 family transposase/YfiM family lipoprotein		2809026
RA	NZ_CP009367	3302323	(T)5→6	pseudogene (491/2678 nt)	infB ←	translation initiation factor IF‑2		3302323
RA	NZ_CP009367	3451036	C→T	G36D (GGC→GAC)	CH47_RS23005 ←	hypothetical protein		3451036
RA	NZ_CP009367	3817435	+A	pseudogene (1317/1466 nt)	viaA →	ATPase RavA stimulator ViaA		3817435
RA	NZ_CP009367	3975617	C→T	intergenic (+480/‑203)	CH47_RS18485 → / → CH47_RS18490	filamentous hemagglutinin N‑terminal domain‑containing protein/ABC transporter substrate‑binding protein		3975617
JC	NZ_CP009367	3979500	(CGGCTTCTCT)1→2	coding (684/903 nt)	dppC →	dipeptide ABC transporter permease DppC		3979500
RA	NZ_CP009367	4100402	(T)5→4	coding (19/2406 nt)	malP ←	maltodextrin phosphorylase		4100402
RA	NZ_CP009367	4100518	A→G	intergenic (‑98/‑221)	malP ← / → malT	maltodextrin phosphorylase/HTH‑type transcriptional regulator MalT		4100518
RA	NZ_CP009367	4100955	T→C	C73R (TGT→CGT)	malT →	HTH‑type transcriptional regulator MalT		4100955
RA	NZ_CP009367	4113641	T→C	E769G (GAG→GGG)	mrcA ←	peptidoglycan glycosyltransferase/peptidoglycan DD‑transpeptidase MrcA		4113641
RA	NZ_CP009367	4144896	C→T	E13K (GAA→AAA)	crp ←	cAMP‑activated global transcriptional regulator CRP		4144896
RA	NZ_CP009367	4324893	(A)8→9	pseudogene (111/1919 nt)	csrD →	RNase E specificity factor CsrD		4324893
JC	NZ_CP009367	4489202	(32-bp)2→1	pseudogene (537‑568/860 nt)	cpdA →	3',5'‑cyclic‑AMP phosphodiesterase		4489202

## Sheet: R8
RA	CP009366	25465	(A)7→8	coding (55/273 nt)	CH47_4217 ←	hypothetical protein		25465
RA	CP009366	51360	(T)6→7	coding (496/525 nt)	CH47_4247 →	eamA‑like transporter family protein		51360
RA	NZ_CP009367	36696	G→A	L534L (CTA→TTA)	CH47_RS00570 ←	ATP‑binding protein		36696
RA	NZ_CP009367	36949	C→T	S449S (TCG→TCA)	CH47_RS00570 ←	ATP‑binding protein		36949
RA	NZ_CP009367	57185	T→G	Q737P (CAG→CCG)	ysrS ←	two‑component system sensor histidine kinase YsrS		57185
RA	NZ_CP009367	57187	C→T	E736E (GAG→GAA)	ysrS ←	two‑component system sensor histidine kinase YsrS		57187
RA	NZ_CP009367	258415	A→G	intergenic (+424/‑57)	CH47_RS01635 → / → CH47_RS01640	YgdI/YgdR family lipoprotein/transcriptional regulator GcvA		258415
RA	NZ_CP009367	561705	+C	coding (3/859 nt)	CH47_RS03080 ←	IS3‑like element IS1400 family transposase		561705
RA	NZ_CP009367	594553	A→G	H620R (CAT→CGT)	napA →	nitrate reductase catalytic subunit NapA		594553
RA	NZ_CP009367	781112	G→C	T151S (ACT→AGT)	ackA ←	acetate kinase
RA	NZ_CP009367	853866	G→T	S83I (AGC→ATC)	gyrA →	DNA topoisomerase (ATP‑hydrolyzing) subunit A		853866
RA	NZ_CP009367	912100	A→G	S754P (TCA→CCA)	torA ←	trimethylamine‑N‑oxide reductase TorA		912100
RA	NZ_CP009367	1375587	A→T	intergenic (‑191/+137)	CH47_RS06915 ← / ← kduD	pectate disaccharide‑lyase/2‑dehydro‑3‑deoxy‑D‑gluconate 5‑dehydrogenase KduD		1375587
RA	NZ_CP009367	1404807	G→A	pseudogene (479/802 nt)	CH47_RS07080 →	IS3 family transposase		1404807
RA	NZ_CP009367	2098197	C→T	R160R (AGG→AGA)	CH47_RS10160 ←	IS3 family transposase		2098197
RA	NZ_CP009367	2098446	T→C	Y77C (TAC→TGC)	CH47_RS10160 ←	IS3 family transposase		2098446
RA	NZ_CP009367	2613372	G→T	P64Q (CCA→CAA)	CH47_RS12570 ←	EpsG family protein		2613372
RA	NZ_CP009367	2809026	(G)5→4	intergenic (+7/‑51)	CH47_RS22735 → / → CH47_RS13385	IS3‑like element IS1664 family transposase/YfiM family lipoprotein		2809026
RA	NZ_CP009367	3302323	(T)5→6	pseudogene (491/2678 nt)	infB ←	translation initiation factor IF‑2		3302323
RA	NZ_CP009367	3451036	C→T	G36D (GGC→GAC)	CH47_RS23005 ←	hypothetical protein		3451036
RA	NZ_CP009367	3817435	+A	pseudogene (1317/1466 nt)	viaA →	ATPase RavA stimulator ViaA		3817435
RA	NZ_CP009367	3975617	C→T	intergenic (+480/‑203)	CH47_RS18485 → / → CH47_RS18490	filamentous hemagglutinin N‑terminal domain‑containing protein/ABC transporter substrate‑binding protein		3975617
JC	NZ_CP009367	3979500	(CGGCTTCTCT)1→2	coding (684/903 nt)	dppC →	dipeptide ABC transporter permease DppC		3979500
RA	NZ_CP009367	4100402	(T)5→4	coding (19/2406 nt)	malP ←	maltodextrin phosphorylase		4100402
RA	NZ_CP009367	4100518	A→G	intergenic (‑98/‑221)	malP ← / → malT	maltodextrin phosphorylase/HTH‑type transcriptional regulator MalT		4100518
RA	NZ_CP009367	4100955	T→C	C73R (TGT→CGT)	malT →	HTH‑type transcriptional regulator MalT		4100955
RA	NZ_CP009367	4113641	T→C	E769G (GAG→GGG)	mrcA ←	peptidoglycan glycosyltransferase/peptidoglycan DD‑transpeptidase MrcA		4113641
RA	NZ_CP009367	4144896	C→T	E13K (GAA→AAA)	crp ←	cAMP‑activated global transcriptional regulator CRP		4144896
RA	NZ_CP009367	4324893	(A)8→9	pseudogene (111/1919 nt)	csrD →	RNase E specificity factor CsrD		4324893
MC JC	NZ_CP009367	4489202	(32-bp)2→1	pseudogene (537‑568/860 nt)	cpdA →	3',5'‑cyclic‑AMP phosphodiesterase		4489202

## Sheet: R9
RA	CP009366	25465	(A)7→8	coding (55/273 nt)	CH47_4217 ←	hypothetical protein		25465
RA	CP009366	51360	(T)6→7	coding (496/525 nt)	CH47_4247 →	eamA‑like transporter family protein		51360
RA	NZ_CP009367	36696	G→A	L534L (CTA→TTA)	CH47_RS00570 ←	ATP‑binding protein		36696
RA	NZ_CP009367	36949	C→T	S449S (TCG→TCA)	CH47_RS00570 ←	ATP‑binding protein		36949
RA	NZ_CP009367	57185	T→G	Q737P (CAG→CCG)	ysrS ←	two‑component system sensor histidine kinase YsrS		57185
RA	NZ_CP009367	57187	C→T	E736E (GAG→GAA)	ysrS ←	two‑component system sensor histidine kinase YsrS		57187
RA	NZ_CP009367	258415	A→G	intergenic (+424/‑57)	CH47_RS01635 → / → CH47_RS01640	YgdI/YgdR family lipoprotein/transcriptional regulator GcvA		258415
RA	NZ_CP009367	561705	+C	coding (3/859 nt)	CH47_RS03080 ←	IS3‑like element IS1400 family transposase		561705
RA	NZ_CP009367	594553	A→G	H620R (CAT→CGT)	napA →	nitrate reductase catalytic subunit NapA		594553
RA	NZ_CP009367	781470	C→T	G32S (GGT→AGT)	ackA ←	acetate kinase
RA	NZ_CP009367	853866	G→T	S83I (AGC→ATC)	gyrA →	DNA topoisomerase (ATP‑hydrolyzing) subunit A		853866
RA	NZ_CP009367	912100	A→G	S754P (TCA→CCA)	torA ←	trimethylamine‑N‑oxide reductase TorA		912100
RA	NZ_CP009367	1375587	A→T	intergenic (‑191/+137)	CH47_RS06915 ← / ← kduD	pectate disaccharide‑lyase/2‑dehydro‑3‑deoxy‑D‑gluconate 5‑dehydrogenase KduD		1375587
RA	NZ_CP009367	1404807	G→A	pseudogene (479/802 nt)	CH47_RS07080 →	IS3 family transposase		1404807
RA	NZ_CP009367	2098197	C→T	R160R (AGG→AGA)	CH47_RS10160 ←	IS3 family transposase		2098197
RA	NZ_CP009367	2098446	T→C	Y77C (TAC→TGC)	CH47_RS10160 ←	IS3 family transposase		2098446
RA	NZ_CP009367	2613372	G→T	P64Q (CCA→CAA)	CH47_RS12570 ←	EpsG family protein		2613372
RA	NZ_CP009367	2809026	(G)5→4	intergenic (+7/‑51)	CH47_RS22735 → / → CH47_RS13385	IS3‑like element IS1664 family transposase/YfiM family lipoprotein		2809026
RA	NZ_CP009367	3302323	(T)5→6	pseudogene (491/2678 nt)	infB ←	translation initiation factor IF‑2		3302323
RA	NZ_CP009367	3451036	C→T	G36D (GGC→GAC)	CH47_RS23005 ←	hypothetical protein		3451036
RA	NZ_CP009367	3817435	+A	pseudogene (1317/1466 nt)	viaA →	ATPase RavA stimulator ViaA		3817435
RA	NZ_CP009367	3975617	C→T	intergenic (+480/‑203)	CH47_RS18485 → / → CH47_RS18490	filamentous hemagglutinin N‑terminal domain‑containing protein/ABC transporter substrate‑binding protein		3975617
JC	NZ_CP009367	3979500	(CGGCTTCTCT)1→2	coding (684/903 nt)	dppC →	dipeptide ABC transporter permease DppC		3979500
RA	NZ_CP009367	4100402	(T)5→4	coding (19/2406 nt)	malP ←	maltodextrin phosphorylase		4100402
RA	NZ_CP009367	4100518	A→G	intergenic (‑98/‑221)	malP ← / → malT	maltodextrin phosphorylase/HTH‑type transcriptional regulator MalT		4100518
RA	NZ_CP009367	4100955	T→C	C73R (TGT→CGT)	malT →	HTH‑type transcriptional regulator MalT		4100955
RA	NZ_CP009367	4113641	T→C	E769G (GAG→GGG)	mrcA ←	peptidoglycan glycosyltransferase/peptidoglycan DD‑transpeptidase MrcA		4113641
RA	NZ_CP009367	4144896	C→T	E13K (GAA→AAA)	crp ←	cAMP‑activated global transcriptional regulator CRP		4144896
RA	NZ_CP009367	4324893	(A)8→9	pseudogene (111/1919 nt)	csrD →	RNase E specificity factor CsrD		4324893
MC JC	NZ_CP009367	4489202	(32-bp)2→1	pseudogene (537‑568/860 nt)	cpdA →	3',5'‑cyclic‑AMP phosphodiesterase		4489202

## Sheet: R14
RA	CP009366	25465	(A)7→8	coding (55/273 nt)	CH47_4217 ←	hypothetical protein		25465
RA	CP009366	51360	(T)6→7	coding (496/525 nt)	CH47_4247 →	eamA‑like transporter family protein		51360
RA	NZ_CP009367	36696	G→A	L534L (CTA→TTA)	CH47_RS00570 ←	ATP‑binding protein		36696
RA	NZ_CP009367	36949	C→T	S449S (TCG→TCA)	CH47_RS00570 ←	ATP‑binding protein		36949
RA	NZ_CP009367	57185	T→G	Q737P (CAG→CCG)	ysrS ←	two‑component system sensor histidine kinase YsrS		57185
RA	NZ_CP009367	57187	C→T	E736E (GAG→GAA)	ysrS ←	two‑component system sensor histidine kinase YsrS		57187
RA	NZ_CP009367	258415	A→G	intergenic (+424/‑57)	CH47_RS01635 → / → CH47_RS01640	YgdI/YgdR family lipoprotein/transcriptional regulator GcvA		258415
RA	NZ_CP009367	561705	+C	coding (3/859 nt)	CH47_RS03080 ←	IS3‑like element IS1400 family transposase		561705
RA	NZ_CP009367	594553	A→G	H620R (CAT→CGT)	napA →	nitrate reductase catalytic subunit NapA		594553
RA	NZ_CP009367	778261	G→T	A602E (GCA→GAA)	pta ←	phosphate acetyltransferase
RA	NZ_CP009367	853866	G→T	S83I (AGC→ATC)	gyrA →	DNA topoisomerase (ATP‑hydrolyzing) subunit A		853866
RA	NZ_CP009367	912100	A→G	S754P (TCA→CCA)	torA ←	trimethylamine‑N‑oxide reductase TorA		912100
RA	NZ_CP009367	1375587	A→T	intergenic (‑191/+137)	CH47_RS06915 ← / ← kduD	pectate disaccharide‑lyase/2‑dehydro‑3‑deoxy‑D‑gluconate 5‑dehydrogenase KduD		1375587
RA	NZ_CP009367	1404807	G→A	pseudogene (479/802 nt)	CH47_RS07080 →	IS3 family transposase		1404807
RA	NZ_CP009367	2098197	C→T	R160R (AGG→AGA)	CH47_RS10160 ←	IS3 family transposase		2098197
RA	NZ_CP009367	2098446	T→C	Y77C (TAC→TGC)	CH47_RS10160 ←	IS3 family transposase		2098446
RA	NZ_CP009367	2162018	C→T	P787P (CCG→CCA)	tssI ←	type VI secretion system Vgr family protein
RA	NZ_CP009367	2613372	G→T	P64Q (CCA→CAA)	CH47_RS12570 ←	EpsG family protein		2613372
RA	NZ_CP009367	2809026	(G)5→4	intergenic (+7/‑51)	CH47_RS22735 → / → CH47_RS13385	IS3‑like element IS1664 family transposase/YfiM family lipoprotein		2809026
RA	NZ_CP009367	3302323	(T)5→6	pseudogene (491/2678 nt)	infB ←	translation initiation factor IF‑2		3302323
RA	NZ_CP009367	3451036	C→T	G36D (GGC→GAC)	CH47_RS23005 ←	hypothetical protein		3451036
RA	NZ_CP009367	3817435	+A	pseudogene (1317/1466 nt)	viaA →	ATPase RavA stimulator ViaA		3817435
RA	NZ_CP009367	3975617	C→T	intergenic (+480/‑203)	CH47_RS18485 → / → CH47_RS18490	filamentous hemagglutinin N‑terminal domain‑containing protein/ABC transporter substrate‑binding protein		3975617
JC	NZ_CP009367	3979500	(CGGCTTCTCT)1→2	coding (684/903 nt)	dppC →	dipeptide ABC transporter permease DppC		3979500
RA	NZ_CP009367	4100402	(T)5→4	coding (19/2406 nt)	malP ←	maltodextrin phosphorylase		4100402
RA	NZ_CP009367	4100518	A→G	intergenic (‑98/‑221)	malP ← / → malT	maltodextrin phosphorylase/HTH‑type transcriptional regulator MalT		4100518
RA	NZ_CP009367	4100955	T→C	C73R (TGT→CGT)	malT →	HTH‑type transcriptional regulator MalT		4100955
RA	NZ_CP009367	4113641	T→C	E769G (GAG→GGG)	mrcA ←	peptidoglycan glycosyltransferase/peptidoglycan DD‑transpeptidase MrcA		4113641
RA	NZ_CP009367	4144896	C→T	E13K (GAA→AAA)	crp ←	cAMP‑activated global transcriptional regulator CRP		4144896
RA	NZ_CP009367	4324893	(A)8→9	pseudogene (111/1919 nt)	csrD →	RNase E specificity factor CsrD		4324893
MC JC	NZ_CP009367	4489202	(32-bp)2→1	pseudogene (537‑568/860 nt)	cpdA →	3',5'‑cyclic‑AMP phosphodiesterase		4489202

## Sheet: R16
RA	CP009366	25465	(A)7→8	coding (55/273 nt)	CH47_4217 ←	hypothetical protein		25465
RA	CP009366	51360	(T)6→7	coding (496/525 nt)	CH47_4247 →	eamA‑like transporter family protein		51360
RA	NZ_CP009367	36696	G→A	L534L (CTA→TTA)	CH47_RS00570 ←	ATP‑binding protein		36696
RA	NZ_CP009367	36949	C→T	S449S (TCG→TCA)	CH47_RS00570 ←	ATP‑binding protein		36949
RA	NZ_CP009367	57185	T→G	Q737P (CAG→CCG)	ysrS ←	two‑component system sensor histidine kinase YsrS		57185
RA	NZ_CP009367	57187	C→T	E736E (GAG→GAA)	ysrS ←	two‑component system sensor histidine kinase YsrS		57187
RA	NZ_CP009367	258415	A→G	intergenic (+424/‑57)	CH47_RS01635 → / → CH47_RS01640	YgdI/YgdR family lipoprotein/transcriptional regulator GcvA		258415
RA	NZ_CP009367	561705	+C	coding (3/859 nt)	CH47_RS03080 ←	IS3‑like element IS1400 family transposase		561705
RA	NZ_CP009367	594553	A→G	H620R (CAT→CGT)	napA →	nitrate reductase catalytic subunit NapA		594553
RA	NZ_CP009367	781389	C→T	A59T (GCT→ACT)	ackA ←	acetate kinase
RA	NZ_CP009367	853866	G→T	S83I (AGC→ATC)	gyrA →	DNA topoisomerase (ATP‑hydrolyzing) subunit A		853866
RA	NZ_CP009367	912100	A→G	S754P (TCA→CCA)	torA ←	trimethylamine‑N‑oxide reductase TorA		912100
RA	NZ_CP009367	1375587	A→T	intergenic (‑191/+137)	CH47_RS06915 ← / ← kduD	pectate disaccharide‑lyase/2‑dehydro‑3‑deoxy‑D‑gluconate 5‑dehydrogenase KduD		1375587
RA	NZ_CP009367	1404965	A→G	pseudogene (637/802 nt)	CH47_RS07080 →	IS3 family transposase		1404807
RA	NZ_CP009367	2098197	C→T	R160R (AGG→AGA)	CH47_RS10160 ←	IS3 family transposase		2098197
RA	NZ_CP009367	2098446	T→C	Y77C (TAC→TGC)	CH47_RS10160 ←	IS3 family transposase		2098446
RA	NZ_CP009367	2613372	G→T	P64Q (CCA→CAA)	CH47_RS12570 ←	EpsG family protein		2613372
RA	NZ_CP009367	2809026	(G)5→4	intergenic (+7/‑51)	CH47_RS22735 → / → CH47_RS13385	IS3‑like element IS1664 family transposase/YfiM family lipoprotein		2809026
RA	NZ_CP009367	3302323	(T)5→6	pseudogene (491/2678 nt)	infB ←	translation initiation factor IF‑2		3302323
RA	NZ_CP009367	3451036	C→T	G36D (GGC→GAC)	CH47_RS23005 ←	hypothetical protein		3451036
RA	NZ_CP009367	3817435	+A	pseudogene (1317/1466 nt)	viaA →	ATPase RavA stimulator ViaA		3817435
RA	NZ_CP009367	3975617	C→T	intergenic (+480/‑203)	CH47_RS18485 → / → CH47_RS18490	filamentous hemagglutinin N‑terminal domain‑containing protein/ABC transporter substrate‑binding protein		3975617
JC	NZ_CP009367	3979500	(CGGCTTCTCT)1→2	coding (684/903 nt)	dppC →	dipeptide ABC transporter permease DppC		3979500
RA	NZ_CP009367	4100402	(T)5→4	coding (19/2406 nt)	malP ←	maltodextrin phosphorylase		4100402
RA	NZ_CP009367	4100518	A→G	intergenic (‑98/‑221)	malP ← / → malT	maltodextrin phosphorylase/HTH‑type transcriptional regulator MalT		4100518
RA	NZ_CP009367	4100955	T→C	C73R (TGT→CGT)	malT →	HTH‑type transcriptional regulator MalT		4100955
RA	NZ_CP009367	4113641	T→C	E769G (GAG→GGG)	mrcA ←	peptidoglycan glycosyltransferase/peptidoglycan DD‑transpeptidase MrcA		4113641
RA	NZ_CP009367	4144896	C→T	E13K (GAA→AAA)	crp ←	cAMP‑activated global transcriptional regulator CRP		4144896
RA	NZ_CP009367	4324893	(A)8→9	pseudogene (111/1919 nt)	csrD →	RNase E specificity factor CsrD		4324893
MC JC	NZ_CP009367	4489202	(32-bp)2→1	pseudogene (537‑568/860 nt)	cpdA →	3',5'‑cyclic‑AMP phosphodiesterase		4489202

## Sheet: R33
RA	CP009366	25465	(A)7→8	coding (55/273 nt)	CH47_4217 ←	hypothetical protein		25465
RA	CP009366	51360	(T)6→7	coding (496/525 nt)	CH47_4247 →	eamA‑like transporter family protein		51360
RA	NZ_CP009367	36696	G→A	L534L (CTA→TTA)	CH47_RS00570 ←	ATP‑binding protein		36696
RA	NZ_CP009367	36949	C→T	S449S (TCG→TCA)	CH47_RS00570 ←	ATP‑binding protein		36949
RA	NZ_CP009367	57185	T→G	Q737P (CAG→CCG)	ysrS ←	two‑component system sensor histidine kinase YsrS		57185
RA	NZ_CP009367	57187	C→T	E736E (GAG→GAA)	ysrS ←	two‑component system sensor histidine kinase YsrS		57187
RA	NZ_CP009367	258415	A→G	intergenic (+424/‑57)	CH47_RS01635 → / → CH47_RS01640	YgdI/YgdR family lipoprotein/transcriptional regulator GcvA		258415
RA	NZ_CP009367	561705	+C	coding (3/859 nt)	CH47_RS03080 ←	IS3‑like element IS1400 family transposase		561705
RA	NZ_CP009367	594553	A→G	H620R (CAT→CGT)	napA →	nitrate reductase catalytic subunit NapA		594553
RA	NZ_CP009367	781740	C→T	intergenic (‑177/‑256)	ackA ← / → CH47_RS04145	acetate kinase/terminus macrodomain insulation protein YfbV
RA	NZ_CP009367	853866	G→T	S83I (AGC→ATC)	gyrA →	DNA topoisomerase (ATP‑hydrolyzing) subunit A		853866
RA	NZ_CP009367	912100	A→G	S754P (TCA→CCA)	torA ←	trimethylamine‑N‑oxide reductase TorA		912100
RA	NZ_CP009367	1375587	A→T	intergenic (‑191/+137)	CH47_RS06915 ← / ← kduD	pectate disaccharide‑lyase/2‑dehydro‑3‑deoxy‑D‑gluconate 5‑dehydrogenase KduD		1375587
RA	NZ_CP009367	1404807	G→A	pseudogene (479/802 nt)	CH47_RS07080 →	IS3 family transposase		1404807
RA	NZ_CP009367	2098197	C→T	R160R (AGG→AGA)	CH47_RS10160 ←	IS3 family transposase		2098197
RA	NZ_CP009367	2098446	T→C	Y77C (TAC→TGC)	CH47_RS10160 ←	IS3 family transposase		2098446
RA	NZ_CP009367	2613372	G→T	P64Q (CCA→CAA)	CH47_RS12570 ←	EpsG family protein		2613372
RA	NZ_CP009367	2809026	(G)5→4	intergenic (+7/‑51)	CH47_RS22735 → / → CH47_RS13385	IS3‑like element IS1664 family transposase/YfiM family lipoprotein		2809026
RA	NZ_CP009367	3302323	(T)5→6	pseudogene (491/2678 nt)	infB ←	translation initiation factor IF‑2		3302323
RA	NZ_CP009367	3451036	C→T	G36D (GGC→GAC)	CH47_RS23005 ←	hypothetical protein		3451036
RA	NZ_CP009367	3817435	+A	pseudogene (1317/1466 nt)	viaA →	ATPase RavA stimulator ViaA		3817435
RA	NZ_CP009367	3975617	C→T	intergenic (+480/‑203)	CH47_RS18485 → / → CH47_RS18490	filamentous hemagglutinin N‑terminal domain‑containing protein/ABC transporter substrate‑binding protein		3975617
JC	NZ_CP009367	3979500	(CGGCTTCTCT)1→2	coding (684/903 nt)	dppC →	dipeptide ABC transporter permease DppC		3979500
RA	NZ_CP009367	4100402	(T)5→4	coding (19/2406 nt)	malP ←	maltodextrin phosphorylase		4100402
RA	NZ_CP009367	4100518	A→G	intergenic (‑98/‑221)	malP ← / → malT	maltodextrin phosphorylase/HTH‑type transcriptional regulator MalT		4100518
RA	NZ_CP009367	4100955	T→C	C73R (TGT→CGT)	malT →	HTH‑type transcriptional regulator MalT		4100955
RA	NZ_CP009367	4113641	T→C	E769G (GAG→GGG)	mrcA ←	peptidoglycan glycosyltransferase/peptidoglycan DD‑transpeptidase MrcA		4113641
RA	NZ_CP009367	4144896	C→T	E13K (GAA→AAA)	crp ←	cAMP‑activated global transcriptional regulator CRP		4144896
RA	NZ_CP009367	4324893	(A)8→9	pseudogene (111/1919 nt)	csrD →	RNase E specificity factor CsrD		4324893
MC JC	NZ_CP009367	4489202	(32-bp)2→1	pseudogene (537‑568/860 nt)	cpdA →	3',5'‑cyclic‑AMP phosphodiesterase		4489202

## Sheet: R35
RA	CP009366	25465	(A)7→8	coding (55/273 nt)	CH47_4217 ←	hypothetical protein		25465
RA	CP009366	51360	(T)6→7	coding (496/525 nt)	CH47_4247 →	eamA‑like transporter family protein		51360
RA	NZ_CP009367	36696	G→A	L534L (CTA→TTA)	CH47_RS00570 ←	ATP‑binding protein		36696
RA	NZ_CP009367	36949	C→T	S449S (TCG→TCA)	CH47_RS00570 ←	ATP‑binding protein		36949
RA	NZ_CP009367	57185	T→G	Q737P (CAG→CCG)	ysrS ←	two‑component system sensor histidine kinase YsrS		57185
RA	NZ_CP009367	57187	C→T	E736E (GAG→GAA)	ysrS ←	two‑component system sensor histidine kinase YsrS		57187
RA	NZ_CP009367	258415	A→G	intergenic (+424/‑57)	CH47_RS01635 → / → CH47_RS01640	YgdI/YgdR family lipoprotein/transcriptional regulator GcvA		258415
RA	NZ_CP009367	561705	+C	coding (3/859 nt)	CH47_RS03080 ←	IS3‑like element IS1400 family transposase		561705
RA	NZ_CP009367	594553	A→G	H620R (CAT→CGT)	napA →	nitrate reductase catalytic subunit NapA		594553
RA	NZ_CP009367	778122	G→C	F648L (TTC→TTG)	pta ←	phosphate acetyltransferase
RA	NZ_CP009367	853866	G→T	S83I (AGC→ATC)	gyrA →	DNA topoisomerase (ATP‑hydrolyzing) subunit A		853866
RA	NZ_CP009367	912100	A→G	S754P (TCA→CCA)	torA ←	trimethylamine‑N‑oxide reductase TorA		912100
RA	NZ_CP009367	1375587	A→T	intergenic (‑191/+137)	CH47_RS06915 ← / ← kduD	pectate disaccharide‑lyase/2‑dehydro‑3‑deoxy‑D‑gluconate 5‑dehydrogenase KduD		1375587
RA	NZ_CP009367	1404807	G→A	pseudogene (479/802 nt)	CH47_RS07080 →	IS3 family transposase		1404807
RA	NZ_CP009367	2098197	C→T	R160R (AGG→AGA)	CH47_RS10160 ←	IS3 family transposase		2098197
RA	NZ_CP009367	2098446	T→C	Y77C (TAC→TGC)	CH47_RS10160 ←	IS3 family transposase		2098446
RA	NZ_CP009367	2613372	G→T	P64Q (CCA→CAA)	CH47_RS12570 ←	EpsG family protein		2613372
RA	NZ_CP009367	2809026	(G)5→4	intergenic (+7/‑51)	CH47_RS22735 → / → CH47_RS13385	IS3‑like element IS1664 family transposase/YfiM family lipoprotein		2809026
RA	NZ_CP009367	3302323	(T)5→6	pseudogene (491/2678 nt)	infB ←	translation initiation factor IF‑2		3302323
RA	NZ_CP009367	3451036	C→T	G36D (GGC→GAC)	CH47_RS23005 ←	hypothetical protein		3451036
RA	NZ_CP009367	3817435	+A	pseudogene (1317/1466 nt)	viaA →	ATPase RavA stimulator ViaA		3817435
RA	NZ_CP009367	3975617	C→T	intergenic (+480/‑203)	CH47_RS18485 → / → CH47_RS18490	filamentous hemagglutinin N‑terminal domain‑containing protein/ABC transporter substrate‑binding protein		3975617
JC	NZ_CP009367	3979500	(CGGCTTCTCT)1→2	coding (684/903 nt)	dppC →	dipeptide ABC transporter permease DppC		3979500
RA	NZ_CP009367	4100402	(T)5→4	coding (19/2406 nt)	malP ←	maltodextrin phosphorylase		4100402
RA	NZ_CP009367	4100518	A→G	intergenic (‑98/‑221)	malP ← / → malT	maltodextrin phosphorylase/HTH‑type transcriptional regulator MalT		4100518
RA	NZ_CP009367	4100955	T→C	C73R (TGT→CGT)	malT →	HTH‑type transcriptional regulator MalT		4100955
RA	NZ_CP009367	4113641	T→C	E769G (GAG→GGG)	mrcA ←	peptidoglycan glycosyltransferase/peptidoglycan DD‑transpeptidase MrcA		4113641
RA	NZ_CP009367	4144896	C→T	E13K (GAA→AAA)	crp ←	cAMP‑activated global transcriptional regulator CRP		4144896
RA	NZ_CP009367	4324893	(A)8→9	pseudogene (111/1919 nt)	csrD →	RNase E specificity factor CsrD		4324893
MC JC	NZ_CP009367	4489202	(32-bp)2→1	pseudogene (537‑568/860 nt)	cpdA →	3',5'‑cyclic‑AMP phosphodiesterase		4489202
